# Supplementary material for: Recent Advances in the Synthesis of Spiroindolines: Catalytic Strategies, Stereoselectivity, and Synthetic Utility (2020–2025)
Source: Molecules. 2026 Jul 19;31(14):2518. doi: 10.3390/molecules31142518 (PMC13415220; doi:10.3390/molecules31142518)
Supplement: Supplementary file 1 [file molecules-31-02518-s001.zip]

Archive with 1 entries (1 files):
- molecules-4362576-supplementary.pdf
